# Supplementary material for: Comparison of Nutritional Profiles of Super Worm (Zophobas morio) and Yellow Mealworm (Tenebrio molitor) as Alternative Feeds Used in Animal Husbandry: Is Super Worm Superior?
Source: Animals (Basel). 2022 May 17;12(10):1277. doi: 10.3390/ani12101277 (PMC9137835; doi:10.3390/ani12101277)
Supplement: Supplementary file 1 [file animals-12-01277-s001.zip]

Archive with 1 entries (1 files):
- animals-1706660-supplementary.pdf
